# Supplementary material for: Using linear measurements to diagnose the ecological habitat of Spinosaurus
Source: PeerJ. 2024 Jun 13;12:e17544. doi: 10.7717/peerj.17544 (PMC11180429; doi:10.7717/peerj.17544)
Supplement: Supplemental Information 1 [file peerj-12-17544-s001.xlsx]

## Sheet: Data
taxon	clade	aggregated_by	source	ecology	skull_length_original_mm	skull_length+1_mm	mosimann_skull_length	log_mos_skull_length	skull_height_original_mm	skull_height+1_mm	mosimann_skull_height	log_mos_skull_height	skull_width_origninal_mm	skull_width+1_mm	mosimann_skull_width	log_mos_skull_width	naris_to_anterior_margin_original_mm	naris_to_anterior_margin+1_mm	mosimann_naris_to_anterior_margin	log_mos_naris_to_anterior_margin	naris_to_dorsal_margin_original_mm	naris_to_dorsal_margin+1_mm	mosimann_naris_to_dorsal_margin	log_mos_naris_to_dorsal_margin	orbit_to_dorsal_margin_original_mm	orbit_to_dorsal_margin+1_mm	mosimann_orbit_to_dorsal_margin	log_mos_orbit_to_dosal_magin	geometric_mean	PC_1	PC_2	PC_3	PC_4	PC_5	PC_6	k_means_cluster	unsupervised_cluster	notes	full_reference
Proexochokefalos_heberti	Crurotarsi	Hone and Holtz	Johnson et al. 2020, Fig 17	Aquatic	1101	1102	16.4436	1.216	141	142	2.11886	0.326103	386	387	5.77465	0.761526	16	17	0.253667	-0.595736	7	8	0.119373	-0.923095	10	11	0.164137	-0.784793	67.0171	2.602	-0.306	-0.856	1.375	-0.026	-1.87e-10	2	B		Johnson, M.M., Young, M.T. and Brusatte, S.L., 2020. The phylogenetics of Teleosauroidea (Crocodylomorpha, Thalattosuchia) and implications for their ecology and evolution. PeerJ, 8, p.e9808.
Yvridiosuchus_boutilieri	Crurotarsi	Hone and Holtz	Johnson et al. 2020, Fig 23	Aquatic	534	535	12.1592	1.0849	58	59	1.34092	0.127401	128	129	2.93183	0.467139	10	11	0.250001	-0.602058	8	9	0.204546	-0.689208	17	18	0.409093	-0.388178	43.9998	0.581	0.495	0.012	1.784	-0.259	-3.87e-11	3	B		Johnson, M.M., Young, M.T. and Brusatte, S.L., 2020. The phylogenetics of Teleosauroidea (Crocodylomorpha, Thalattosuchia) and implications for their ecology and evolution. PeerJ, 8, p.e9808.
Seldsienean_megistorhynchus	Crurotarsi	Smart and Sakamoto	Johnson et al. 2020, Fig 15	Aquatic	1407	1408	25.8023	1.41166	180	181	3.31691	0.520734	360	361	6.61549	0.820562	6	7	0.128278	-0.891847	0	1	0.0183255	-1.73695	40	41	0.751344	-0.124161	54.5689	4.243	0.23	2.587	1.002	0.035	-4.12e-10	2	B		Johnson, M.M., Young, M.T. and Brusatte, S.L., 2020. The phylogenetics of Teleosauroidea (Crocodylomorpha, Thalattosuchia) and implications for their ecology and evolution. PeerJ, 8, p.e9808.
Dakosaurus_andiniensis	Crurotarsi	Smart and Sakamoto	Pol & Gasparini, 2009, Fig 2,3	Aquatic	814	815	10.2788	1.01194	218	219	2.76204	0.44123	411	412	5.19616	0.715683	30	31	0.390973	-0.407853	0	1	0.012612	-1.89921	108	109	1.37471	0.138212	79.2893	2.461	0.335	3.289	-0.874	-0.424	6.95e-10	2	B		Pol, D. and Gasparini, Z., 2009. Skull anatomy of Dakosaurus andiniensis (Thalattosuchia: Crocodylomorpha) and the phylogenetic position of Thalattosuchia. Journal of Systematic Palaeontology, 7(2), pp.163-197.
Plotosaurus_bennisoni	Mosasauridae	Hone and Holtz	Digimorph UCMP32778	Aquatic	481	482	8.25102	0.916507	106	107	1.83166	0.262844	171	172	2.94435	0.468989	79	80	1.36946	0.13655	6	7	0.119828	-0.921442	7	8	0.136946	-0.86345	58.417	0.652	-1.104	-1.129	0.061	0.48	2.77e-10	2	A		The University of Texas at Austin. 2022 Digimorph, Digital Morphology Database.
Mosasaurus_hoffmanni	Mosasauridae	Smart and Sakamoto	Lingham-Soliar, 1995, Fig 3	Aquatic	1427	1428	6.51732	0.814069	312	313	1.42852	0.154885	520	521	2.37782	0.376178	362	363	1.65671	0.219247	10	11	0.0502034	-1.29927	118	119	0.54311	-0.265112	219.109	-0.193	-0.685	1.235	-0.529	-0.179	-1.11e-10	1	A	reconstruction	Lingham-Soliar, T., 1995. Anatomy and functional morphology of the largest marine reptile known, Mosasaurus hoffmanni (Mosasauridae, Reptilia) from the Upper Cretaceous, Upper Maastrichtian of the Netherlands. Philosophical Transactions of the Royal Society of London. Series B: Biological Sciences, 347(1320), pp.155-180.
Prognathodon_overtoni_	Mosasauridae	Smart and Sakamoto	Wiffen, 1990, Fig 21,22	Aquatic	688	689	6.57951	0.818193	116	117	1.11727	0.04816	296	297	2.83616	0.452731	254	255	2.43509	0.386514	3	4	0.0381974	-1.41797	53	54	0.515665	-0.287632	104.719	-0.232	-1.261	1.346	-0.605	-0.726	-9.36e-11	1	A		Wiffen, J., 1990. New mosasaurs (Reptilia; Family Mosasauridae) from the Upper Cretaceous of North Island, New Zealand. New Zealand Journal of Geology and Geophysics, 33(1), pp.67-85.
Halisaurus_arambourgi	Mosasauridae	Smart and Sakamoto	Bardet et al., 2005, Fig 15,16	Aquatic	629	630	5.92567	0.772737	119	120	1.1287	0.0525778	183	184	1.73067	0.238214	178	179	1.68364	0.22625	9	10	0.0940582	-1.0266	57	58	0.545537	-0.263175	106.317	-1.147	-0.485	0.854	-0.06	-0.15	-1.22e-10	1	A	reconstruction	Bardet, N., Pereda Suberbiola, X., Iarochene, M., Bouya, B. and Amaghzaz, M., 2005. A new species of Halisaurus. from the Late Cretaceous phosphates of Morocco, and the phylogenetical relationships of the Halisaurinae (Squamata: Mosasauridae). Zoological Journal of the Linnean Society, 143(3), pp.447-472.
Platecarpus_bocagei	Mosasauridae	Smart and Sakamoto	Lingham-Soliar, 1994, Fig 4	Aquatic	413	414	5.95779	0.775085	83	84	1.20883	0.0823642	176	177	2.54717	0.406058	66	67	0.964184	-0.0158403	6	7	0.100736	-0.996817	38	39	0.561241	-0.25085	69.4888	-0.597	-0.016	0.675	-0.068	-0.555	3.37e-10	1	A	reconstruction	Lingham-Soliar, T., 1994. The mosasaur “Angolasaums” bocagei (Reptilia: Mosasauridae) from the Turonian of Angola re-interpreted as the earliest member of the genus Platecarpus. PalZ, 68(1), pp.267-282.
Rhomaleosaurus_cramptoni	Plesiosauria	Hone and Holtz	Smith, 2007, fig 4.5	Aquatic	774	775	4.75409	0.677067	230	231	1.41702	0.151377	649	650	3.9873	0.600679	279	280	1.71761	0.234923	23	24	0.147223	-0.832023	23	24	0.147223	-0.832023	163.018	-0.131	-0.826	-1.563	-0.769	-0.472	-3.8e-10	1	A		Smith, A.S. 2007. Anatomy and Systematics of the Rhomaleosauridae (Sauropterygia: Plesiosauria). PhD thesis.
Pliosaurus_kevani	Plesiosauria	Hone and Holtz	Benson et al., 2013 Fig 3	Aquatic	2000	2001	5.10769	0.708225	521	522	1.33244	0.124648	974	975	2.48876	0.395982	840	841	2.14671	0.331774	66	67	0.171022	-0.766947	62	63	0.160812	-0.793682	391.762	-0.72	-0.955	-1.343	-0.394	0.027	-6.16e-10	1	A		Benson, R.B., Evans, M., Smith, A.S., Sassoon, J., Moore-Faye, S., Ketchum, H.F. and Forrest, R., 2013. A giant pliosaurid skull from the Late Jurassic of England. Plos One, 8(5), p.e65989.
Libonectes_morgani	Plesiosauria	Smart and Sakamoto	Carpenter, 1997, Fig 2	Aquatic	498	499	4.7239	0.674301	166	167	1.58095	0.198917	200	201	1.90281	0.279396	143	144	1.36321	0.134563	23	24	0.227202	-0.643588	23	24	0.227202	-0.643588	105.633	-1.011	-0.127	-1.092	-0.311	0.454	5.05e-11	1	A	Reconstruction, top of cranium absent	Carpenter, K., 1997. Comparative cranial anatomy of two North American Cretaceous plesiosaurs. In Ancient marine reptiles (pp. 191-216). Academic Press.
Pahasapasaurus_haasi	Plesiosauria	Smart and Sakamoto	Schumacher, 2007, Fig 4	Aquatic	822	823	6.46527	0.810587	99	100	0.785574	-0.104813	250	251	1.97179	0.294861	478	479	3.7629	0.575523	9	10	0.0785574	-1.10481	42	43	0.337797	-0.471344	127.295	-1.274	-1.72	0.439	0.048	-0.622	2.97e-10	1	A	Skull shows some rostral bending deformation	Schumacher, B.A., 2007. A new polycotylid plesiosaur (Reptilia: Sauropterygia) from the Greenhorn Limestone (Upper Cretaceous; lower upper Cenomanian), Black Hills, South Dakota. SPECIAL PAPERS-GEOLOGICAL SOCIETY OF AMERICA, 427, p.133.
Luskhan_itilensis	Plesiosauria	Smart and Sakamoto	Fischer et al., 2017, Fig 1,2	Aquatic	1242	1243	6.41659	0.807304	226	227	1.17181	0.0688589	471	472	2.43655	0.386775	667	668	3.44834	0.537609	10	11	0.056784	-1.24577	53	54	0.278758	-0.554773	193.717	-0.42	-1.674	0.327	-0.541	-0.247	1.89e-10	1	A	use of reconstruction due to lack of lateral fossil skull images	Fischer, V., Benson, R.B., Zverkov, N.G., Soul, L.C., Arkhangelsky, M.S., Lambert, O., Stenshin, I.M., Uspensky, G.N. and Druckenmiller, P.S., 2017. Plasticity and convergence in the evolution of short-necked plesiosaurs. Current Biology, 27(11), pp.1667-1676.
Dolichorhynchops_osborni	Plesiosauria	Hone and Holtz	O'Keefe, 2004 fig 2, 4	Aquatic	362	363	4.68206	0.670437	99	100	1.28982	0.11053	140	141	1.81865	0.259749	207	208	2.68283	0.428593	16	17	0.21927	-0.659021	11	12	0.154779	-0.810289	77.53	-1.31	-0.973	-1.497	-0.34	0.364	-1.55e-10	1	A	Skull esimated to be 14 cm wide based on fig 1 all other measurments taken from this	O'Keefe, F.R., 2004. On the cranial anatomy of the polycotylid plesiosaurs, including new material of Polycotylus latipinnis, Cope, from Alabama. Journal of Vertebrate Paleontology, 24(2), pp.326-340.
Plesiosaurus_dolichodeirus	Plesiosauria	Hone and Holtz	Storrs & Taylor, 1997, Fig 7	Aquatic	172	173	5.14987	0.711796	58	59	1.75631	0.244602	87	88	2.61959	0.418233	49	50	1.4884	0.17272	3	4	0.119072	-0.92419	7	8	0.238144	-0.62316	33.5931	-0.239	-0.445	-0.625	-0.718	0.216	2.11e-10	1	A	Scaled from the specimen in Figure 4	Storrs, G.W. and Taylor, M.A., 1996. Cranial anatomy of a new plesiosaur genus from the lowermost Lias (Rhaetian/Hettangian) of Street, Somerset, England. Journal of Vertebrate Paleontology, 16(3), pp.403-420.
Lariosaurus_buzii	Nothosauroidea	Hone and Holtz	Diedrich, 2013, Fig, 5	Aquatic	161	162	5.01746	0.700484	42	43	1.33179	0.124437	72	73	2.26095	0.354292	22	23	0.712355	-0.147303	2	3	0.0929159	-1.03191	NA	NA	NA	NA	32.2873	NA	NA	NA	NA	NA	NA	NA	NA		DIEDRICH, CAJUS G. "SHALLOW MARINE SAUROPTERYGIAN REPTILE BIODIVERSITY AND CHANGE IN THE BAD SULZAFORMATION (ILLYRIAN, MIDDLE TRIASSIC) OFCENTRALGERMANY, AND ACONTRIBUTION TO THE EVOLUTION OF NOTHOSAURUS IN THE GERMANIC BASIN." The Triassic System: New Developments in Stratigraphy and Paleontology: Bulletin 61 61 (2013): 132.
Gavialis_gangenticus	Crurotarsi	Hone and Holtz	Bristol-AD.5644	Semi-aquatic	757	758	16.2933	1.21201	96	97	2.08502	0.31911	277	278	5.97563	0.776384	30	31	0.666347	-0.1763	3	4	0.0859803	-1.0656	3	4	0.0859803	-1.0656	46.5223	2.725	-1.533	-1.405	0.919	0.153	-5.64e-10	2	B		Bristol City Musum, Bristol, UK
Crocodylus_sp.	Crurotarsi	Hone and Holtz	QMBC 0004	Semi-aquatic	468	469	13.6053	1.13371	78	79	2.29173	0.360163	221	222	6.44005	0.808889	33	34	0.986314	-0.00598493	1	2	0.0580185	-1.23643	2	3	0.0870277	-1.06034	34.4718	2.769	-1.76	-1.21	0.18	0.138	3.48e-10	2	B		Queen Mary Biological Collection, Queen Mary Univeristy of London, London, UK
Crocodylus_sp.	Crurotarsi	Hone and Holtz	QMBC 0007	Semi-aquatic	399	400	12.561	1.09902	84	85	2.66921	0.426382	212	213	6.68872	0.825343	23	24	0.753658	-0.122826	0	1	0.0314024	-1.50304	5	6	0.188415	-0.724886	31.8447	2.969	-1.186	0.145	-0.334	0.002	9.09e-11	2	B		Queen Mary Biological Collection, Queen Mary Univeristy of London, London, UK
Crocodylus_prorosus	Crurotarsi	Hone and Holtz	Datta et al., 2020, fig 1	Semi-aquatic	337	338	11.9734	1.07822	75	76	2.69224	0.430114	196	197	6.97858	0.843767	19	20	0.708485	-0.149669	0	1	0.0354242	-1.4507	4	5	0.177121	-0.751729	28.2293	2.946	-1.086	-0.066	-0.367	-0.034	-2.99e-10	2	B		Datta, D., Sharma, K. and Ray, S., 2020. Cranial evolution of the Late Triassic phytosaurs (Diapsida, Archosauria): preliminary observations from landmark-based morphometric analysis. Historical Biology, pp.1-23.
Alligator_mississippiensis	Crurotarsi	Hone and Holtz	Datta et al., 2020, fig 5 & 7	Semi-aquatic	303	304	10.5225	1.02212	75	76	2.63062	0.420058	142	143	4.94971	0.69458	21	22	0.761494	-0.118333	0	1	0.0346134	-1.46076	7	8	0.276907	-0.557666	28.8906	2.291	-0.765	0.576	-0.472	0.163	-2.53e-11	2	B		Datta, D., Sharma, K. and Ray, S., 2020. Cranial evolution of the Late Triassic phytosaurs (Diapsida, Archosauria): preliminary observations from landmark-based morphometric analysis. Historical Biology, pp.1-23.
Sarcosuchus_imperator	Crurotarsi	Hone and Holtz	Datta et al., 2020, fig 5 & 7	Semi-aquatic	383	384	10.9934	1.04113	48	49	1.40281	0.146998	196	197	5.63986	0.751268	6	7	0.200401	-0.6981	6	7	0.200401	-0.6981	9	10	0.286287	-0.543198	34.93	1.324	0.519	-0.724	1.363	-0.925	3e-10	2	B		Datta, D., Sharma, K. and Ray, S., 2020. Cranial evolution of the Late Triassic phytosaurs (Diapsida, Archosauria): preliminary observations from landmark-based morphometric analysis. Historical Biology, pp.1-23.
Caiman_crocodilius	Crurotarsi	Hone and Holtz	Datta et al., 2020, fig 5 & 7	Semi-aquatic	416	417	16.2512	1.21089	91	92	3.58541	0.554538	247	248	9.66501	0.985202	9	10	0.389718	-0.409249	0	1	0.0389718	-1.40925	2	3	0.116915	-0.932128	25.6596	4.155	-0.976	-0.662	0.009	0.208	1.28e-10	2	B		Datta, D., Sharma, K. and Ray, S., 2020. Cranial evolution of the Late Triassic phytosaurs (Diapsida, Archosauria): preliminary observations from landmark-based morphometric analysis. Historical Biology, pp.1-23.
Deinosuchus_sp.	Crurotarsi	Hone and Holtz	Datta et al., 2020, fig 5 & 7	Semi-aquatic	456	457	13.4076	1.12735	74	75	2.20037	0.342497	300	301	8.83084	0.946002	18	19	0.557428	-0.253811	0	1	0.0293383	-1.53256	7	8	0.234707	-0.629475	34.0851	3.138	-1.038	0.408	-0.099	-0.689	4.28e-11	2	B		Datta, D., Sharma, K. and Ray, S., 2020. Cranial evolution of the Late Triassic phytosaurs (Diapsida, Archosauria): preliminary observations from landmark-based morphometric analysis. Historical Biology, pp.1-23.
Elosuchus_cherifiensis	Crurotarsi	Hone and Holtz	Taquet, 2002	Semi-aquatic	977	978	5.16804	0.713326	155	156	0.82435	-0.0838886	466	467	2.46776	0.392304	17	18	0.0951173	-1.02174	NA	NA	NA	NA	NA	NA	NA	NA	189.24	NA	NA	NA	NA	NA	NA	NA	NA		Taquet, 200. Elosuchus, a new genus of crocodile from the Cretaceous of the North of Africa. Comptus Rendus Palevol, 1, 275
Stomatosuchus_inermis	Crurotarsi	Hone and Holtz	Sereno & Larsson, 2009	Semi-aquatic	1964	1965	21.0422	1.32309	186	187	2.00249	0.301569	479	480	5.14007	0.710969	46	47	0.503299	-0.298174	3	4	0.0428339	-1.36821	19	20	0.21417	-0.669242	93.3839	2.914	-1.291	0.445	1.21	0.034	2.04e-10	2	B		Sereno, P. and Larsson, H., 2009. Cretaceous crocodyliforms from the Sahara. ZooKeys, 28, p.1.
Anatosuchus_minor	Crurotarsi	Hone and Holtz	Sereno & Larsson, 2009, Fig 6	Semi-aquatic	137	138	7.85822	0.895324	31	32	1.8222	0.260595	81	82	4.66938	0.669259	8	9	0.512493	-0.290312	2	3	0.170831	-0.767433	2	3	0.170831	-0.767433	17.5612	1.048	-0.093	-1.345	0.256	-0.219	1.82e-11	2	B		Sereno, P. and Larsson, H., 2009. Cretaceous crocodyliforms from the Sahara. ZooKeys, 28, p.1.
Quianosuchus_mixtus	Crurotarsi	Hone and Holtz	Li et al., 2006	Semi-aquatic	387	388	7.43162	0.871083	126	127	2.43251	0.386055	232	233	4.4628	0.649608	48	49	0.938529	-0.0275522	8	9	0.172383	-0.763506	3	4	0.0766146	-1.11569	52.2094	1.357	-0.799	-2.372	-0.256	0.535	2.21e-10	2	A		Li, C., Wu, X.C., Cheng, Y.N., Sato, T. and Wang, L., 2006. An unusual archosaurian from the marine Triassic of China. Naturwissenschaften, 93(4), pp.200-206.
Parasuchus_hislopi	Crurotarsi	Hone and Holtz	Datta et al., 2020, fig 1	Semi-aquatic	290	291	6.71634	0.827133	43	44	1.01553	0.00669258	91	92	2.12338	0.327028	155	156	3.60051	0.556364	1	2	0.0461604	-1.33573	17	18	0.415444	-0.381488	43.3271	-0.702	-1.662	1.07	-0.391	-0.409	-3.4e-10	1	A		Datta, D., Sharma, K. and Ray, S., 2020. Cranial evolution of the Late Triassic phytosaurs (Diapsida, Archosauria): preliminary observations from landmark-based morphometric analysis. Historical Biology, pp.1-23.
Volcanosuchus_statisticae	Crurotarsi	Hone and Holtz	Datta et al., 2020, fig 4 & 6	Semi-aquatic	557	558	8.13804	0.91052	126	127	1.85221	0.267689	275	276	4.02527	0.604795	252	253	3.68983	0.567006	0	1	0.0145843	-1.83611	20	21	0.30627	-0.513895	68.5669	1.387	-2.167	1.373	-1.41	-0.176	-4.88e-10	2	A		Datta, D., Sharma, K. and Ray, S., 2020. Cranial evolution of the Late Triassic phytosaurs (Diapsida, Archosauria): preliminary observations from landmark-based morphometric analysis. Historical Biology, pp.1-23.
Nicrosaurus_kapffi	Crurotarsi	Hone and Holtz	Datta et al., 2020, fig 4 & 6	Semi-aquatic	367	368	5.9453	0.774174	69	70	1.1309	0.0534241	310	311	5.02443	0.701086	194	195	3.15036	0.498361	11	12	0.193869	-0.712493	2	3	0.0484671	-1.31455	61.8976	0.191	-2.162	-3.096	-0.304	-0.605	4.22e-10	1	A		Datta, D., Sharma, K. and Ray, S., 2020. Cranial evolution of the Late Triassic phytosaurs (Diapsida, Archosauria): preliminary observations from landmark-based morphometric analysis. Historical Biology, pp.1-23.
Machaeroprosopus_mccauleyi	Crurotarsi	Hone and Holtz	Datta et al., 2020, fig 4 & 6	Semi-aquatic	368	369	6.29828	0.799222	97	98	1.67271	0.223422	134	135	2.30425	0.362529	217	218	3.72094	0.570652	1	2	0.034137	-1.46677	18	19	0.324302	-0.489051	58.5874	0.047	-1.617	0.886	-1.142	0.276	2.01e-11	1	A		Datta, D., Sharma, K. and Ray, S., 2020. Cranial evolution of the Late Triassic phytosaurs (Diapsida, Archosauria): preliminary observations from landmark-based morphometric analysis. Historical Biology, pp.1-23.
Champsosaurus_lindoei	Crurotarsi	Hone and Holtz	Dudgeon et al., 2020, fig 1	Semi-aquatic	235	236	12.2257	1.08727	29	30	1.55411	0.191483	115	116	6.00924	0.778819	2	3	0.155411	-0.808517	2	3	0.155411	-0.808517	6	7	0.362626	-0.440541	19.3036	1.717	0.711	-0.221	1.384	-0.912	1.99e-10	2	B		Dudgeon, T.W., Maddin, H.C., Evans, D.C. and Mallon, J.C., 2020. The internal cranial anatomy of Champsosaurus (Choristodera: Champsosauridae): Implications for neurosensory function. Scientific Reports, 10(1), pp.1-20.
Crocodylus_moreletii	Crurotarsi	Smart and Sakamoto	Digimorph TMM M-4980	Semi-aquatic	291	292	11.0974	1.04522	62	63	2.39431	0.379181	163	164	6.23281	0.794684	21	22	0.836109	-0.0777373	0	1	0.0380049	-1.42016	4	5	0.190025	-0.72119	26.3124	2.53	-1.133	-0.014	-0.365	-0.108	-2.65e-11	2	B		The University of Texas at Austin. 2022 Digimorph, Digital Morphology Database.
Crocodylus_rhombifer	Crurotarsi	Smart and Sakamoto	Digimorph NMB AB50.0171	Semi-aquatic	308	309	9.99064	0.999594	69	70	2.26325	0.354733	141	142	4.59117	0.661923	18	19	0.614312	-0.211611	0	1	0.0323322	-1.49036	14	15	0.484983	-0.314274	30.9289	1.9	-0.336	1.335	-0.37	-0.181	2.22e-10	2	B		The University of Texas at Austin. 2022 Digimorph, Digital Morphology Database.
Crocodylus_johnstoni	Crurotarsi	Smart and Sakamoto	Digimorph TMM M-6807	Semi-aquatic	171	172	11.0659	1.04399	31	32	2.05877	0.313607	60	61	3.92452	0.593787	6	7	0.450355	-0.346445	0	1	0.0643364	-1.19154	5	6	0.386019	-0.413392	15.5433	1.606	-0.112	0.639	0.383	-0.009	1.61e-11	2	B		The University of Texas at Austin. 2022 Digimorph, Digital Morphology Database.
Crocodylus_cataphractus	Crurotarsi	Smart and Sakamoto	Digimorph TMM M-3529	Semi-aquatic	331	332	12.4844	1.09637	80	81	3.0459	0.483716	136	137	5.15171	0.711951	11	12	0.451245	-0.345588	0	1	0.0376037	-1.42477	7	8	0.30083	-0.521679	26.5931	2.747	-0.367	0.663	-0.124	0.341	-5.5e-10	2	B		The University of Texas at Austin. 2022 Digimorph, Digital Morphology Database.
Osteolaemus_tetraspis	Crurotarsi	Smart and Sakamoto	Digimorph FMNH 98936	Semi-aquatic	85	86	5.92905	0.772985	35	36	2.48193	0.394789	46	47	3.2403	0.510585	3	4	0.27577	-0.559453	1	2	0.137885	-0.860483	7	8	0.55154	-0.258423	14.5048	0.576	1.417	0.231	-0.301	0.162	-1.52e-10	3	B		The University of Texas at Austin. 2022 Digimorph, Digital Morphology Database.
Tomistoma_schlegelii	Crurotarsi	Smart and Sakamoto	Digimorph TMM M-6342	Semi-aquatic	360	361	12.6917	1.10352	73	74	2.60162	0.415243	176	177	6.22279	0.793985	13	14	0.492198	-0.30786	0	1	0.035157	-1.45399	7	8	0.281256	-0.550898	28.4438	2.809	-0.609	0.583	-0.085	-0.092	4.28e-11	2	B		The University of Texas at Austin. 2022 Digimorph, Digital Morphology Database.
Parasuchus_bransoni	Crurotarsi	Smart and Sakamoto	Datta et al., 2020, fig 4 & 6	Semi-aquatic	316	317	7.19137	0.856811	45	46	1.04354	0.01851	98	99	2.24588	0.351387	153	154	3.4936	0.543273	2	3	0.0680571	-1.16713	10	11	0.249543	-0.602855	44.0806	-0.542	-1.84	0.15	-0.118	-0.235	7e-11	1	A		Datta, D., Sharma, K. and Ray, S., 2020. Cranial evolution of the Late Triassic phytosaurs (Diapsida, Archosauria): preliminary observations from landmark-based morphometric analysis. Historical Biology, pp.1-23.
Ebrachosuchus_neukami	Crurotarsi	Smart and Sakamoto	Datta et al., 2020, fig 4 & 6	Semi-aquatic	611	612	6.90215	0.838984	105	106	1.19547	0.0775385	181	182	2.0526	0.312304	391	392	4.42098	0.645519	4	5	0.0563901	-1.2488	20	21	0.236838	-0.625548	88.6681	-0.487	-2.001	0.235	-0.438	0.084	1.65e-10	1	A		Datta, D., Sharma, K. and Ray, S., 2020. Cranial evolution of the Late Triassic phytosaurs (Diapsida, Archosauria): preliminary observations from landmark-based morphometric analysis. Historical Biology, pp.1-23.
Angistorhinus_grandis	Crurotarsi	Smart and Sakamoto	Datta et al., 2020, fig 4 & 6	Semi-aquatic	298	299	7.22781	0.859007	47	48	1.16032	0.0645768	119	120	2.90079	0.462517	193	194	4.68962	0.671137	2	3	0.0725198	-1.13954	4	5	0.120866	-0.917694	41.368	-0.042	-2.421	-0.897	-0.36	-0.136	2.9e-11	1	A		Datta, D., Sharma, K. and Ray, S., 2020. Cranial evolution of the Late Triassic phytosaurs (Diapsida, Archosauria): preliminary observations from landmark-based morphometric analysis. Historical Biology, pp.1-23.
Brachysuchus_megalodon	Crurotarsi	Smart and Sakamoto	Datta et al., 2020, fig 4 & 6	Semi-aquatic	624	625	8.61099	0.935053	129	130	1.79109	0.253117	270	271	3.73373	0.572143	165	166	2.28708	0.359281	3	4	0.0551104	-1.25877	9	10	0.137776	-0.860827	72.5816	1.125	-1.84	-0.585	-0.464	0.169	7.62e-11	2	A		Datta, D., Sharma, K. and Ray, S., 2020. Cranial evolution of the Late Triassic phytosaurs (Diapsida, Archosauria): preliminary observations from landmark-based morphometric analysis. Historical Biology, pp.1-23.
Basiliscus_basiliscus	Squamata	Hone and Holtz	Digimorph FMNH 165622	Semi-aquatic	46	47	5.71074	0.756693	18	19	2.3086	0.363348	28	29	3.52365	0.546993	2	3	0.364516	-0.438284	1	2	0.24301	-0.614375	1	2	0.24301	-0.614375	8.2301	0.479	0.93	-1.259	-0.141	0.24	2.83e-10	3	B		The University of Texas at Austin. 2022 Digimorph, Digital Morphology Database.
Lanthanotus_borneensis	Squamata	Smart and Sakamoto	Digimorph FMNH 148589	Semi-aquatic	27	28	4.46363	0.649689	7	8	1.27532	0.10562	16	17	2.71006	0.432979	1	2	0.318831	-0.496439	1	2	0.318831	-0.496439	3	4	0.637662	-0.195409	6.27292	-1.093	1.602	-0.243	0.231	-0.714	1.56e-10	3	B		The University of Texas at Austin. 2022 Digimorph, Digital Morphology Database.
Physignathus_cocincinus	Squamata	Smart and Sakamoto	Digimorph YPM 14378	Semi-aquatic	32	33	4.12706	0.615641	14	15	1.87594	0.273218	21	22	2.75137	0.439549	1	2	0.250125	-0.601843	1	2	0.250125	-0.601843	5	6	0.750374	-0.124722	7.99601	-0.637	2.069	0.061	-0.309	-0.266	-1.54e-11	3	B		The University of Texas at Austin. 2022 Digimorph, Digital Morphology Database.
Shinisaurus_crocodilurus	Squamata	Hone and Holtz	Digimorph FMNH215541	Semi-aquatic	31	32	4.83086	0.684024	14	15	2.26446	0.354966	21	22	3.32122	0.521297	1	2	0.301929	-0.520096	1	2	0.301929	-0.520096	1	2	0.301929	-0.520096	6.62408	0.09	1.421	-1.219	-0.236	0.151	3.15e-10	3	B		The University of Texas at Austin. 2022 Digimorph, Digital Morphology Database.
Varanus_salvator	Squamata	Hone and Holtz	Digimorph FMNH35144	Semi-aquatic	140	141	6.47894	0.811504	39	40	1.838	0.264345	68	69	3.17055	0.501134	12	13	0.597349	-0.223772	2	3	0.13785	-0.860594	6	7	0.32165	-0.492617	21.7628	0.317	0.28	-0.343	-0.09	-0.008	-2.67e-10	3	B		The University of Texas at Austin. 2022 Digimorph, Digital Morphology Database.
Aspidoscelis_tigris	Squamata	Smart and Sakamoto	Digimorph FMNH 161622	Terrestrial	26	27	4.26025	0.629435	9	10	1.57787	0.198071	14	15	2.3668	0.374162	1	2	0.315574	-0.500899	1	2	0.315574	-0.500899	3	4	0.631147	-0.199869	6.33766	-1.037	1.766	-0.239	0.008	-0.249	-8.42e-11	3	B		The University of Texas at Austin. 2022 Digimorph, Digital Morphology Database.
Dipsosaurus_dorsalis	Squamata	Smart and Sakamoto	Digimorph YPM 14376	Terrestrial	25	26	3.78638	0.578224	11	12	1.74756	0.242432	20	21	3.05823	0.48547	1	2	0.29126	-0.535719	1	2	0.29126	-0.535719	3	4	0.58252	-0.234689	6.86671	-0.733	1.895	-0.445	-0.409	-0.435	-4.91e-11	3	B		The University of Texas at Austin. 2022 Digimorph, Digital Morphology Database.
Gerrhosaurus_major	Squamata	Smart and Sakamoto	Digimorph CAS 204767	Terrestrial	48	49	4.5289	0.655992	21	22	2.03338	0.308219	30	31	2.86522	0.457158	2	3	0.277279	-0.557082	1	2	0.184853	-0.733174	7	8	0.739412	-0.131114	10.8194	-0.291	1.829	0.3	-0.41	-0.163	4.21e-11	3	B		The University of Texas at Austin. 2022 Digimorph, Digital Morphology Database.
Heloderma_suspectum	Squamata	Smart and Sakamoto	Digimorph TNHC 62766	Terrestrial	61	62	4.92421	0.692336	16	17	1.35019	0.130394	44	45	3.57402	0.553157	3	4	0.317691	-0.497995	2	3	0.238268	-0.622934	6	7	0.555959	-0.254957	12.5909	-0.477	1.343	-0.251	0.104	-0.899	1.03e-10	3	B		The University of Texas at Austin. 2022 Digimorph, Digital Morphology Database.
Leiocephalus_barahonensis	Squamata	Smart and Sakamoto	Digimorph USNM 260564	Terrestrial	18	19	3.21554	0.507253	9	10	1.69239	0.2285	13	14	2.36934	0.374628	1	2	0.338477	-0.47047	1	2	0.338477	-0.47047	3	4	0.676955	-0.16944	5.90881	-1.353	2.069	-0.352	-0.54	-0.265	-1.88e-10	3	B		The University of Texas at Austin. 2022 Digimorph, Digital Morphology Database.
Moloch_horridus	Squamata	Smart and Sakamoto	Digimorph Priv. col. Dr. Eric Pianka	Terrestrial	17	18	2.976	0.473632	9	10	1.65333	0.21836	16	17	2.81066	0.448809	1	2	0.330666	-0.48061	1	2	0.330666	-0.48061	3	4	0.661332	-0.17958	6.0484	-1.278	2.109	-0.466	-0.728	-0.53	-4.5e-10	3	B		The University of Texas at Austin. 2022 Digimorph, Digital Morphology Database.
Phelsuma_lineata	Squamata	Smart and Sakamoto	Digimorph FMNH 260100	Terrestrial	18	19	4.12309	0.615223	5	6	1.30203	0.114621	13	14	3.03807	0.482597	0	1	0.217005	-0.663531	1	2	0.43401	-0.362501	2	3	0.651014	-0.186409	4.60819	-1.1	2.092	-0.546	0.289	-0.867	3.01e-10	3	B		The University of Texas at Austin. 2022 Digimorph, Digital Morphology Database.
Phrynosoma_platyrhinos	Squamata	Smart and Sakamoto	Digimorph TNHC 18496	Terrestrial	19	20	3.34902	0.524918	8	9	1.50706	0.17813	20	21	3.51647	0.546107	1	2	0.334902	-0.475082	1	2	0.334902	-0.475082	2	3	0.502353	-0.298991	5.9719	-0.946	1.775	-0.834	-0.521	-0.808	2.31e-10	3	B		The University of Texas at Austin. 2022 Digimorph, Digital Morphology Database.
Rhacodactylus_auriculatus	Squamata	Smart and Sakamoto	Digimorph CAS 205486	Terrestrial	36	37	3.93103	0.594506	17	18	1.91239	0.281577	28	29	3.08107	0.488702	2	3	0.318732	-0.496575	1	2	0.212488	-0.672666	5	6	0.637464	-0.195545	9.4123	-0.497	1.778	-0.082	-0.606	-0.333	9.3e-11	3	B		The University of Texas at Austin. 2022 Digimorph, Digital Morphology Database.
Urostrophus_vautieri	Squamata	Hone and Holtz	Digimorph FMNH 83576	Terrestrial	22	23	4.21241	0.624531	8	9	1.64834	0.217046	15	16	2.93038	0.466923	1	2	0.366297	-0.436167	1	2	0.366297	-0.436167	1	2	0.366297	-0.436167	5.46005	-0.725	1.414	-1.116	-0.106	-0.26	-3.12e-10	3	B		The University of Texas at Austin. 2022 Digimorph, Digital Morphology Database.
Varanus_acanthurus	Squamata	Smart and Sakamoto	Digimorph UTA 13015	Terrestrial	35	36	4.90913	0.691005	11	12	1.63638	0.213884	17	18	2.45457	0.389975	1	2	0.27273	-0.564268	1	2	0.27273	-0.564268	4	5	0.681824	-0.166328	7.33327	-0.725	1.758	0.02	0.183	-0.226	3.2e-10	3	B		The University of Texas at Austin. 2022 Digimorph, Digital Morphology Database.
Varanus_komodoensis	Squamata	Hone and Holtz	Digimorph TNHC 95803	Terrestrial	196	197	7.02666	0.846749	61	62	2.21144	0.344674	141	142	5.0649	0.704571	6	7	0.249678	-0.602619	4	5	0.178342	-0.748747	7	8	0.285347	-0.544627	28.0361	1.199	0.963	-0.86	0.082	-0.275	-4.63e-10	3	B		The University of Texas at Austin. 2022 Digimorph, Digital Morphology Database.
Tyrannosaurus_rex	Theropoda	Hone and Holtz	Carr, 1999, fig 4	Terrestrial	1210	1211	7.65138	0.88374	570	571	3.60771	0.557232	800	801	5.06091	0.704228	43	44	0.278002	-0.555952	14	15	0.0947735	-1.02331	42	43	0.271684	-0.565936	158.272	2.093	0.811	-0.435	-0.546	0.477	2.35e-10	2	B	Idealised skull reconstrcuted from 2 specimens	Carr, T.D., 1999. Craniofacial ontogeny in tyrannosauridae (Dinosauria, Coelurosauria). Journal of vertebrate Paleontology, 19(3), pp.497-520.
Deinocheirus_mirificus	Theropoda	Hone and Holtz	Lee et al., 2014 fig 2	Terrestrial	1111	1112	9.56401	0.98064	282	283	2.43401	0.386322	268	269	2.3136	0.364288	23	24	0.206418	-0.685253	15	16	0.137612	-0.861345	75	76	0.653655	-0.184651	116.269	0.793	1.319	0.809	0.778	0.647	1.37e-10	3	B		Lee, Y.N., Barsbold, R., Currie, P.J., Kobayashi, Y., Lee, H.J., Godefroit, P., Escuillié, F. and Chinzorig, T., 2014. Resolving the long-standing enigmas of a giant ornithomimosaur Deinocheirus mirificus. Nature, 515(7526), pp.257-260.
Allosaurus_jimmadseni	Theropoda	Hone and Holtz	Chure & Lowen 2020, fig 1, 2	Terrestrial	641	642	6.0046	0.778484	270	271	2.53465	0.403918	194	195	1.82383	0.260983	31	32	0.299295	-0.523901	15	16	0.149647	-0.824931	85	86	0.804354	-0.0945528	106.918	-0.12	1.641	0.862	-0.056	0.785	1.88e-10	3	B		Chure, D.J. and Loewen, M.A., 2020. Cranial anatomy of Allosaurus jimmadseni, a new species from the lower part of the Morrison Formation (Upper Jurassic) of Western North America. PeerJ, 8, p.e7803.
Herrerasaurus_ischigualastensis	Theropoda	Hone and Holtz	Digimorph PVSJ407	Terrestrial	178	179	8.00223	0.903211	59	60	2.68231	0.428509	53	54	2.41408	0.382752	5	6	0.268231	-0.571491	5	6	0.268231	-0.571491	5	6	0.268231	-0.571491	22.3688	0.66	1.062	-0.917	0.608	1.001	-5.29e-10	3	B		The University of Texas at Austin. 2022 Digimorph, Digital Morphology Database.
Carnotaurus_sastrei	Theropoda	Hone and Holtz	Bonaparte et al., 1985	Terrestrial	589	590	3.77189	0.576559	436	437	2.79376	0.446188	307	308	1.96905	0.294258	31	32	0.204577	-0.689143	43	44	0.281293	-0.55084	130	131	0.837487	-0.0770217	156.42	-0.672	2.647	0.15	-0.579	0.657	1.37e-11	3	B	Skull Icon in figure of publication based on Mendez 2012 Reconstruction, which in turn is based on Bonaparte et al 1990 (Méndez, A.H., 2012. The cervical vertebrae of the Late Cretaceous abelisaurid dinosaur Carnotaurus sastrei. Acta Palaeontologica Polonica, 59(3), pp.569-579.)	BonaparteJF . 1985. A horned Cretaceous carnosaur from Patagonia. Natl Geogr Res. 1:149–151.
Carcharodontosaurus_saharicus	Theropoda	Hone and Holtz	Sereno, 1996, Fig 2	Terrestrial	1513	1514	5.66159	0.752939	611	612	2.28857	0.359564	522	523	1.95576	0.291314	NA	NA	NA	NA	33	34	0.127143	-0.895708	82	83	0.310378	-0.508109	267.416	NA	NA	NA	NA	NA	NA	NA	NA	Incomplete but only the prexmax would affect any values. Measurements based on reconstructed skull.	Sereno, P.C., Dutheil, D.B., Iarochene, M., Larsson, H.C., Lyon, G.H., Magwene, P.M., Sidor, C.A., Varricchio, D.J. and Wilson, J.A., 1996. Predatory dinosaurs from the Sahara and Late Cretaceous faunal differentiation. Science, 272(5264), pp.986-991.
Sinraptor_dongi	Theropoda	Hone and Holtz	Currie & Zhao, 1993	Terrestrial	771	772	5.88101	0.769452	354	355	2.70435	0.432063	373	374	2.84909	0.454706	23	24	0.182829	-0.737954	25	26	0.198065	-0.703192	79	80	0.609431	-0.215075	131.27	0.442	1.981	0.107	-0.047	0.402	3.23e-10	3	B		Currie, P.J. and Zhao, X.J., 1993. A new carnosaur (Dinosauria, Theropoda) from the Jurassic of Xinjiang, People's Republic of China. Canadian Journal of Earth Sciences, 30(10), pp.2037-2081.
Lythronax_argestes	Theropoda	Smart and Sakamoto	Loewen et al., 2013, fig 2	Terrestrial	611	612	4.87938	0.688364	340	341	2.71874	0.434367	454	455	3.62764	0.559624	18	19	0.151484	-0.819633	25	26	0.207294	-0.683414	82	83	0.661746	-0.179309	125.426	0.467	2.341	-0.016	-0.4	0.012	-1.3e-10	3	B	incomplete, measuments from reconstruction	Loewen, M.A., Irmis, R.B., Sertich, J.J., Currie, P.J. and Sampson, S.D., 2013. Tyrant dinosaur evolution tracks the rise and fall of Late Cretaceous oceans. PloS one, 8(11), p.e79420.
Abelisaurus_comahuensis	Theropoda	Smart and Sakamoto	Novas et al., 2013, fig 7	Terrestrial	1402	1403	5.99419	0.77773	496	497	2.12339	0.327029	748	749	3.20003	0.505155	45	46	0.196531	-0.706569	58	59	0.252072	-0.598475	115	116	0.495599	-0.304869	234.06	0.257	1.74	-0.345	0.255	-0.01	-2.76e-10	3	B		Novas, F.E., Agnolín, F.L., Ezcurra, M.D., Porfiri, J. and Canale, J.I., 2013. Evolution of the carnivorous dinosaurs during the Cretaceous: the evidence from Patagonia. Cretaceous Research, 45, pp.174-215.
Dilong_paradoxus	Theropoda	Smart and Sakamoto	Xu et al., 2004, fig 1	Terrestrial	201	202	6.92639	0.840507	54	55	1.8859	0.275518	70	71	2.43452	0.386414	5	6	0.205734	-0.686693	4	5	0.171445	-0.765874	25	26	0.891515	-0.0498712	29.1638	0.002	1.726	0.867	0.524	-0.001	-5.28e-10	3	B		Xu, X., Norell, M.A., Kuang, X., Wang, X., Zhao, Q. and Jia, C., 2004. Basal tyrannosauroids from China and evidence for protofeathers in tyrannosauroids. Nature, 431(7009), pp.680-684.
Tarbosaurus_bataar	Theropoda	Smart and Sakamoto	Hurum & Sabath, 2003, fig 1	Terrestrial	1390	1391	7.32794	0.864982	573	574	3.0239	0.480567	581	582	3.06604	0.486578	31	32	0.16858	-0.773195	25	26	0.136971	-0.863372	120	121	0.637441	-0.19556	189.821	1.054	1.792	0.517	0.058	0.524	1.73e-10	3	B	measurments from reconstruction	Hurum, J.H. and Sabath, K., 2003. Giant theropod dinosaurs from Asia and North America: skulls of Tarbosaurus bataar and Tyrannosaurus rex compared. Acta Palaeontologica Polonica, 48(2).
Dromaeosaurus_albertensis	Theropoda	Smart and Sakamoto	Currie, 1995, fig 1	Terrestrial	230	231	6.06175	0.782598	82	83	2.17803	0.338064	101	102	2.67662	0.427587	8	9	0.236172	-0.626771	5	6	0.157448	-0.802862	28	29	0.760999	-0.118616	38.1078	0.152	1.69	0.622	0.04	0.103	-1.56e-10	3	B	measurments from reconstruction	Currie, P.J., 1995. New information on the anatomy and relationships of Dromaeosaurus albertensis (Dinosauria: Theropoda). Journal of vertebrate Paleontology, 15(3), pp.576-591.
Majungasaurus_crenatissimus	Theropoda	Smart and Sakamoto	Sampson & Witmer,2007, fig 1	Terrestrial	551	552	4.5084	0.654022	292	293	2.39304	0.378951	337	338	2.76058	0.441	30	31	0.253189	-0.596555	27	28	0.228687	-0.640759	70	71	0.579884	-0.236659	122.438	-0.151	1.932	-0.169	-0.419	0.202	-6.01e-10	3	B	measurments from CAT reconstruction	Sampson, S.D. and Witmer, L.M., 2007. Craniofacial anatomy of Majungasaurus crenatissimus (Theropoda: Abelisauridae) from the late Cretaceous of Madagascar. Journal of Vertebrate Paleontology, 27(S2), pp.32-104.
Ceratosaurus_sp.	Theropoda	Smart and Sakamoto	Wikimedia commons	Terrestrial	466	467	7.81761	0.893074	172	173	2.89603	0.461803	185	186	3.11365	0.49327	11	12	0.200881	-0.697062	6	7	0.11718	-0.931145	35	36	0.602642	-0.21994	59.7369	1.141	1.488	0.6	0.078	0.487	1.78e-11	3	B	angles not perfectly straight	Kenneth Carpenter, Wikimedia commons, Ceratosaurus skull in multiple views
Acrocanthosaurus_atokensis	Theropoda	Smart and Sakamoto	Currie & Carpenter, 1999, fig 3	Terrestrial	1218	1219	6.47631	0.811328	513	514	2.73078	0.436287	443	444	2.35889	0.372707	52	53	0.281579	-0.5504	25	26	0.138133	-0.859703	115	116	0.616285	-0.210218	188.225	0.432	1.46	0.525	-0.111	0.688	5e-10	3	B	measurments from reconstruction	Currie, P.J. and Carpenter, K., 2000. A new specimen of Acrocanthosaurus atokensis (Theropoda, Dinosauria) from the lower Cretaceous Antlers formation (lower Cretaceous, Aptian) of Oklahoma, USA. Geodiversitas, 22(2), pp.207-246.
Skorpiovenator_bustingorry	Theropoda	Smart and Sakamoto	Cerroni et al., 2020, fig 5	Terrestrial	587	588	5.45674	0.736933	284	285	2.64485	0.422401	294	295	2.73765	0.437378	25	26	0.241284	-0.617471	20	21	0.194884	-0.710225	57	58	0.53825	-0.269016	107.757	0.273	1.751	-0.05	-0.232	0.445	4.24e-10	3	B	measurments from angled reconstruction	Cerroni, M.A., Canale, J.I., Novas, F.E. and Paulina?Carabajal, A., 2020. An exceptional neurovascular system in abelisaurid theropod skull: New evidence from Skorpiovenator bustingorryi. Journal of Anatomy.
Daspletosaurus_horneri	Theropoda	Smart and Sakamoto	Carr et al., 2017, fig 1	Terrestrial	910	911	2.75296	0.4398	363	364	1.09998	0.0413833	440	441	1.33266	0.124721	NA	NA	NA	NA	NA	NA	NA	NA	81	82	0.247797	-0.605904	330.916	NA	NA	NA	NA	NA	NA	NA	NA	Incomplete, anterior section of maxilla absent	Carr, T.D., Varricchio, D.J., Sedlmayr, J.C., Roberts, E.M. and Moore, J.R., 2017. A new tyrannosaur with evidence for anagenesis and crocodile-like facial sensory system. Scientific Reports, 7(1), pp.1-11.
Sphenodon_punctatus	Rhynchocephalia	Hone and Holtz	Digimorph YPM9194	Terrestrial	59	60	5.99204	0.777574	27	28	2.79628	0.446581	49	50	4.99336	0.698393	2	3	0.299602	-0.523456	1	2	0.199735	-0.699547	1	2	0.199735	-0.699547	10.0133	NA	NA	NA	NA	NA	NA	NA	NA		The University of Texas at Austin. 2022 Digimorph, Digital Morphology Database.
Postosuchus_kirkpatricki	Crurotarsi	Hone and Holtz	Chaterjee, 1985	Terrestrial	523	524	8.82988	0.945955	226	227	3.82516	0.582649	203	204	3.43759	0.536254	9	10	0.168509	-0.773377	9	10	0.168509	-0.773377	17	18	0.303316	-0.518104	59.344	NA	NA	NA	NA	NA	NA	NA	NA		Chatterjee, S., 1985. Postosuchus, a new thecodontian reptile from the Triassic of Texas and the origin of tyrannosaurs. Philosophical Transactions of the Royal Society of London. B, Biological Sciences, 309(1139), pp.395-460.
Leptoptilos_crumeniferus	Ciconiidae	Smart and Sakamoto	Skull Site	Semi-aquatic	385	386	4.96837	0.696214	64	65	0.836642	-0.0774604	79	80	1.02971	0.0127162	248	249	3.20498	0.505826	10	11	0.141586	-0.848981	39	40	0.514857	-0.288314	77.6915	-2.493	-0.826	0.617	0.113	0.046	-3.16e-10	1	A		The Experimental Zoology Group of Wageningen University. 2022 Skull Site, Bird Skull Collection.
Ciconia_ciconia	Ciconiidae	Smart and Sakamoto	Skull Site	Semi-aquatic	250	251	5.39399	0.73191	37	38	0.81662	-0.08798	47	48	1.03152	0.0134776	143	144	3.09456	0.490599	6	7	0.15043	-0.822666	21	22	0.47278	-0.325341	46.5333	-2.415	-0.913	0.507	0.319	0.066	-1.61e-11	1	A		The Experimental Zoology Group of Wageningen University. 2022 Skull Site, Bird Skull Collection.
Micteria_cinerea	Ciconiidae	Smart and Sakamoto	Skull Site	Semi-aquatic	238	239	4.99778	0.698777	38	39	0.815538	-0.0885559	46	47	0.982828	-0.00752264	155	156	3.26215	0.513504	6	7	0.146379	-0.834522	24	25	0.522781	-0.28168	47.8212	-2.583	-0.835	0.634	0.176	0.065	-2.39e-10	1	A		The Experimental Zoology Group of Wageningen University. 2022 Skull Site, Bird Skull Collection.
Jabiru_mycteria	Ciconiidae	Smart and Sakamoto	Skull Site	Semi-aquatic	368	369	5.66732	0.753378	47	48	0.737212	-0.132408	65	66	1.01367	0.00589517	236	237	3.63998	0.5611	10	11	0.168944	-0.772256	24	25	0.383965	-0.415709	65.1102	-2.51	-1.212	0.204	0.515	0.034	-1.01e-10	1	A		The Experimental Zoology Group of Wageningen University. 2022 Skull Site, Bird Skull Collection.
Mycteria_ibis	Ciconiidae	Smart and Sakamoto	Skull Site	Semi-aquatic	288	289	5.84451	0.766748	36	37	0.748259	-0.125948	44	45	0.910044	-0.0409375	216	217	4.38844	0.64231	6	7	0.141562	-0.849052	19	20	0.404464	-0.39312	49.4481	-2.546	-1.401	0.463	0.458	0.186	-2.04e-11	1	A		The Experimental Zoology Group of Wageningen University. 2022 Skull Site, Bird Skull Collection.
Ciconia_nigra	Ciconiidae	Smart and Sakamoto	Skull Site	Semi-aquatic	257	258	5.68388	0.754645	37	38	0.837161	-0.0771911	42	43	0.947314	-0.0235062	155	156	3.43677	0.53615	6	7	0.154214	-0.811877	18	19	0.41858	-0.378221	45.3915	-2.408	-1.081	0.396	0.405	0.271	2.36e-10	1	A		The Experimental Zoology Group of Wageningen University. 2022 Skull Site, Bird Skull Collection.
Leptoptilos_dubius	Ciconiidae	Smart and Sakamoto	Skull Site	Semi-aquatic	370	371	5.35047	0.728392	48	49	0.706666	-0.150786	81	82	1.18258	0.0728322	232	233	3.36027	0.526374	9	10	0.144218	-0.840982	31	32	0.461496	-0.335832	69.3396	-2.441	-1.086	0.468	0.337	-0.307	-9.18e-11	1	A		The Experimental Zoology Group of Wageningen University. 2022 Skull Site, Bird Skull Collection.
Ardea_herodias	Ardeidae	Smart and Sakamoto	Skull Site	Semi-aquatic	196	197	5.34401	0.727867	35	36	0.97657	-0.0102967	37	38	1.03082	0.0131844	96	97	2.63131	0.420173	5	6	0.162762	-0.788448	15	16	0.434031	-0.362479	36.8637	-2.201	-0.705	0.318	0.228	0.349	2.24e-10	1	A		The Experimental Zoology Group of Wageningen University. 2022 Skull Site, Bird Skull Collection.
Ardea_goliath	Ardeidae	Smart and Sakamoto	Skull Site	Semi-aquatic	278	279	6.00424	0.778458	31	32	0.688658	-0.161996	47	48	1.03299	0.0140948	144	145	3.12048	0.494222	8	9	0.193685	-0.712904	17	18	0.38737	-0.411874	46.4672	-2.525	-1.13	0.136	0.782	-0.074	-5.38e-10	1	A		The Experimental Zoology Group of Wageningen University. 2022 Skull Site, Bird Skull Collection.
Butorides_striatus	Ardeidae	Smart and Sakamoto	Skull Site	Semi-aquatic	108	109	5.35405	0.728683	17	18	0.884156	-0.0534712	20	21	1.03152	0.0134756	53	54	2.65247	0.42365	3	4	0.196479	-0.706684	7	8	0.392958	-0.405654	20.3584	-2.359	-0.755	0.06	0.409	0.242	6.02e-10	1	A		The Experimental Zoology Group of Wageningen University. 2022 Skull Site, Bird Skull Collection.
Ardeola_speciosa	Ardeidae	Smart and Sakamoto	Skull Site	Semi-aquatic	96	97	5.21431	0.717196	17	18	0.967603	-0.0143028	22	23	1.23638	0.0921525	42	43	2.3115	0.363893	2	3	0.161267	-0.792454	7	8	0.430046	-0.366485	18.6027	-2.025	-0.611	0.23	0.154	0.101	-1.08e-10	1	A		The Experimental Zoology Group of Wageningen University. 2022 Skull Site, Bird Skull Collection.
Ardeola_ralloides	Ardeidae	Smart and Sakamoto	Skull Site	Semi-aquatic	111	112	5.52329	0.742198	18	19	0.936987	-0.0282665	21	22	1.08493	0.0354026	54	55	2.71233	0.433343	2	3	0.147945	-0.829899	8	9	0.443836	-0.352778	20.2778	-2.131	-0.806	0.42	0.248	0.229	2.73e-10	1	A		The Experimental Zoology Group of Wageningen University. 2022 Skull Site, Bird Skull Collection.
Botaurus_stellaris	Ardeidae	Smart and Sakamoto	Skull Site	Semi-aquatic	142	143	5.60216	0.748356	24	25	0.979399	-0.00904038	30	31	1.21445	0.0843813	51	52	2.03715	0.309023	3	4	0.156704	-0.80492	11	12	0.470111	-0.327799	25.5259	-1.932	-0.531	0.402	0.3	0.13	-6.52e-10	1	A		The Experimental Zoology Group of Wageningen University. 2022 Skull Site, Bird Skull Collection.
Ardea_purpurea	Ardeidae	Smart and Sakamoto	Skull Site	Semi-aquatic	193	194	6.31434	0.800328	22	23	0.748608	-0.125746	28	29	0.943897	-0.0250755	99	100	3.25482	0.512527	4	5	0.162741	-0.788503	12	13	0.423126	-0.37353	30.7237	-2.426	-1.168	0.431	0.735	0.145	4.29e-10	1	A		The Experimental Zoology Group of Wageningen University. 2022 Skull Site, Bird Skull Collection.
Egretta_gularis	Ardeidae	Smart and Sakamoto	Skull Site	Semi-aquatic	128	129	5.65788	0.752653	19	20	0.87719	-0.0569063	24	25	1.09649	0.0400037	65	66	2.89473	0.461608	2	3	0.131579	-0.880815	10	11	0.482455	-0.316544	22.8001	-2.155	-0.908	0.628	0.27	0.099	3.49e-11	1	A		The Experimental Zoology Group of Wageningen University. 2022 Skull Site, Bird Skull Collection.
Egretta_alba	Ardeidae	Smart and Sakamoto	Skull Site	Semi-aquatic	183	184	5.99195	0.777568	24	25	0.814124	-0.0893095	27	28	0.911819	-0.0400914	92	93	3.02854	0.481233	4	5	0.162825	-0.788279	13	14	0.455909	-0.341121	30.7079	-2.435	-0.976	0.502	0.601	0.264	1.25e-10	1	A		The Experimental Zoology Group of Wageningen University. 2022 Skull Site, Bird Skull Collection.
Bubulcus_ibis	Ardeidae	Smart and Sakamoto	Skull Site	Semi-aquatic	100	101	4.7648	0.678045	23	24	1.13223	0.0539346	26	27	1.27376	0.105087	41	42	1.9814	0.296973	2	3	0.141529	-0.849155	10	11	0.518939	-0.284884	21.1971	-1.894	-0.27	0.489	-0.177	0.19	-8.87e-11	1	A		The Experimental Zoology Group of Wageningen University. 2022 Skull Site, Bird Skull Collection.
Egretta_garzetta	Ardeidae	Smart and Sakamoto	Skull Site	Semi-aquatic	131	132	5.4303	0.734824	21	22	0.90505	-0.0433272	23	24	0.987328	-0.00553869	73	74	3.04426	0.483482	3	4	0.164555	-0.78369	9	10	0.411387	-0.38575	24.308	-2.33	-0.895	0.277	0.304	0.321	9.7e-11	1	A		The Experimental Zoology Group of Wageningen University. 2022 Skull Site, Bird Skull Collection.
Suchomimus_tenerensis	Other Spinosaurs	Hone and Holtz	Sereno et al., 1998 Fig 2	Spinosaur	1041	1042	6.244	0.795463	250	251	1.50407	0.177269	274	275	1.64789	0.216928	155	156	0.934802	-0.0292803	24	25	0.149808	-0.824465	76	77	0.461409	-0.335914	166.88	-0.835	0.147	0.298	0.191	0.393	-9.7e-11	1	A	Skull disarticualted but near complete, based on composite	Sereno, P.C., Beck, A.L., Dutheil, D.B., Gado, B., Larsson, H.C., Lyon, G.H., Marcot, J.D., Rauhut, O.W., Sadleir, R.W., Sidor, C.A. and Varricchio, D.D., 1998. A long-snouted predatory dinosaur from Africa and the evolution of spinosaurids. Science, 282(5392), pp.1298-1302.
Baryonyx_walkeri	Other Spinosaurs	Hone and Holtz	Charig & Milner, 1997 Fig 1	Spinosaur	1004	1005	6.59073	0.818934	309	310	2.03296	0.308129	252	253	1.65916	0.219888	154	155	1.01648	0.00709914	20	21	0.137717	-0.861013	48	49	0.321339	-0.493036	152.487	-0.309	-0.04	-0.087	-0.052	0.967	1.94e-10	1	A	Skull disarticualted but near complete. Length taken from Hone & Holtz, 2017. Width restored based on occiput only. Likely much longer than restored here.	Charig, A.J. and Milner, A.C., 1997. Baryonyx walkeri, a fish-eating dinosaur from the Wealden of Surrey. Bulletin-Natural History Museum Geology Series, 53, pp.11-70.
Spinosaurus_aegyptiacus	Spinosaurus	Hone and Holtz	Ibrahim et al., 2020 fig SI 3	Spinosaur	1221	1222	4.91195	0.691254	364	365	1.46715	0.166476	544	545	2.19068	0.340579	520	521	2.09421	0.32102	47	48	0.192941	-0.714576	38	39	0.156764	-0.804753	248.781	-0.824	-0.81	-1.447	-0.434	0.323	1.35e-10	1	A	Skull incomplete, based on composite reconstruction. Width calcuated from lenght is SI fig 7	Ibrahim, N., Maganuco, S., Dal Sasso, C., Fabbri, M., Auditore, M., Bindellini, G., Martill, D.M., Zouhri, S., Mattarelli, D.A., Unwin, D.M. and Wiemann, J., 2020. Tail-propelled aquatic locomotion in a theropod dinosaur. Nature, 581(7806), pp.67-70.

## Sheet: Varaible definitions
Variable	Definition
taxon	The species or genus which was analysed
clade	The phylogenetic classification used to group taxa within the study
aggregated_by	Which group of researchers took the raw measurments
source	The publication or repository that the images and/or 3D models were obtained from. Contracted, see full_reference
ecology	The environment (terrestrial, semi-aquatic or aquatic) that the taxon is belived to extract a significant proportion of their nutritional resources and/or spend a significant proportion of time within.
skull_length_original_mm	Procedure following Hone and Holtz, 2022: "Length was measured from the tip of the snout to the occipital condyle in all cases, except theropods where the posterior measurement ran to the articular." Millimeters (mm)
skull_length+1_mm	(skull_length_original_mm + 1mm) to prevent dividing by 0 -see supplemental methods
mosimann_skull_length	(skull_length+1_mm/ geometric mean) -see supplemental methods
log_mos_skull_length	The log transformation of mosimann_skull_length (base 10)
skull_height_original_mm	Procedure following Hone and Holtz, 2022: "The height of the skull did not include cranial ornamentation such as lacrimal horns, nor did it include the large palatal extensions of many crocodylians", measured from base of quadratojugal to top of postorbital. Millimeters (mm)
skull_height+1_mm	(skull_height_original_mm + 1mm) to prevent dividing by 0 -see supplemental methods
mosimann_skull_height	(skull_height+1_mm/ geometric mean) -see supplemental methods
log_mos_skull_height	The log transformation of mosimann_skull_height (base 10)
skull_width_origninal_mm	Skull width measured at the widest point. Millimeters (mm)
skull_width+1_mm	(skull_width_original_mm + 1mm) to prevent dividing by 0 -see supplemental methods
mosimann_skull_width	(skull_width+1_mm/ geometric mean) -see supplemental methods
log_mos_skull_width	The log transformation of mosimann_skull_width (base 10)
naris_to_anterior_margin_original_mm	Procedure following Hone and Holtz, 2022: "the minimum distance of any part of the bony naris to the anterior margin". Millimeters (mm)
naris_to_anterior_margin+1_mm	(naris_to_anterior_margin_original_mm + 1mm) to prevent dividing by 0 -see supplemental methods
mosimann_naris_to_anterior_margin	(naris_to_anterior_margin+1_mm/ geometric mean) -see supplemental methods
log_mos_naris_to_anterior_margin	The log transformation of mosimann_naris_to_anterior_margin (base 10)
naris_to_dorsal_margin_original_mm	Procedure following Hone and Holtz, 2022: "the minimum distance of any part of the bony naris to … the dorsal of the skull". Millimeters (mm)
naris_to_dorsal_margin+1_mm	(naris_to_dorsal_margin_original_mm + 1mm) to prevent dividing by 0 -see supplemental methods
mosimann_naris_to_dorsal_margin	(naris_to_dorsal_margin+1_mm/ geometric mean) -see supplemental methods
log_mos_naris_to_dorsal_margin	The log transformation of mosimann_naris_to_dorsal_margin (base 10)
orbit_to_dorsal_margin_original_mm	Procedure following Hone and Holtz, 2022: "[measured the distance of] the orbit to the nearest dorsal margin (here including ornaments)". Millimeters (mm)
orbit_to_dorsal_margin+1_mm	(orbit_to_dorsal_margin_original_mm + 1mm) to prevent dividing by 0 -see supplemental methods
mosimann_orbit_to_dorsal_margin	(orbit_to_dorsal_margin+1_mm/ geometric mean) -see supplemental methods
log_mos_orbit_to_dosal_magin	The log transformation of mosimann_orbit_to_dorsal_margin (base 10)
geometric_mean	An average measurment of the skull produced by the GEOMEAN Excel formula using: skull_length+1_mm, skull_height+1_mm, skull_width+1_mm, naris_to_anterior_margin+1_mm, naris_to_dorsal_margin+1_mm, and orbit_to_dorsal_margin+1_mm. Unitless
PC_1	Value of the first principal component axis when a principal compenent analysis was performed -see supplemental methods
PC_2	Value of the second principal component axis when a principal compenent analysis was performed -see supplemental methods
PC_3	Value of the third principal component axis when a principal compenent analysis was performed -see supplemental methods
PC_4	Value of the fourth principal component axis when a principal compenent analysis was performed -see supplemental methods
PC_5	Value of the fith principal component axis when a principal compenent analysis was performed -see supplemental methods
PC_6	Value of the first principal component axis when a principal compenent analysis was performed -see supplemental methods
k_means_cluster	Cluster membership when using (k=3) k-means cluster analyses -see methods
unsupervised_cluster	Cluster membership when performing classical (unsupervised) cluster analyses -see methods
notes	Information pertinent to measurments
full_reference	The full citation for the source

## Sheet: Reference
Full reference
Hone, David W.E. and Holtz, Thomas R., Jr. 2021. Evaluating the ecology of Spinosaurus: Shoreline generalist or aquatic pursuit specialist? Palaeontologia Electronica, 24(1):a03. https://doi.org/10.26879/1110 https://palaeo-electronica.org/content/2021/3219-the-ecology-of-spinosaurus
