# Supplementary material for: Using linear measurements to diagnose the ecological habitat of Spinosaurus
Source: PeerJ. 2024 Jun 13;12:e17544. doi: 10.7717/peerj.17544 (PMC11180429; doi:10.7717/peerj.17544)
Supplement: Supplemental Information 2 [file peerj-12-17544-s002.dat]

:	-		Group	-	Group	-	-	-	-	-	-	-	-	-	-	-	-	Group	Group	-	-	-	-	-	-	-	-	Group
Black	-	taxon	clade	geometric_mean	ecology	scaled_skull_length	scaled_skull_height	scaled_skull_width	scaled_naris_to_anterior_margin	scaled_naris_to_dorsal_margin	scaled_orbit_to_dosal_magin	PC 1	PC 2	PC 3	PC 4	PC 5	PC 6	K_means_cluster	Unsupervised_cluster	c32	c33	c34	c35	c36	c37	c38	c39	K2 20
Royalblue	Dot	Proexochokefalos_heberti	Crurotarsi (A)	67.017	Aquatic	2.18999128	0.594240755	1.332786104	-0.968783327	-0.025582083	-1.278979841	2.6023	-0.30628	-0.85638	1.3748	-0.026128	-1.8669E-10	2	B									2
Royalblue	Dot	Yvridiosuchus_boutilieri	Crurotarsi (A)	44.000	Aquatic	1.46736042	-0.434725501	0.168998765	-0.9816987	0.684193	0.225366404	0.58092	0.49458	0.011594	1.7838	-0.25905	-3.8668E-11	3	B									2
Royalblue	Dot	Seldsienean_megistorhynchus	Crurotarsi (A)	54.569	Aquatic	3.268546632	1.60212626	1.566173421	-1.573776798	-2.495361018	1.226773376	4.2425	0.22982	2.5872	1.0021	0.034802	-4.1233E-10	2	B									2
Royalblue	Dot	Dakosaurus_andiniensis	Crurotarsi (A)	79.289	Aquatic	1.065178059	1.190418855	1.151557152	-0.584911819	-2.987798071	2.221946014	2.4613	0.33498	3.2891	-0.87425	-0.42362	6.9459E-10	2	B									2
Royalblue	Fill triang	Plotosaurus_bennisoni	Mosasauridae	58.417	Aquatic	0.539103116	0.266658525	0.176311216	0.527377009	-0.020562943	-1.577322548	0.652	-1.1037	-1.1294	0.060652	0.48027	2.7653E-10	2	A									2
Royalblue	Fill triang	Mosasaurus_hoffmanni	Mosasauridae	219.109	Aquatic	-0.025575479	-0.292403799	-0.190593683	0.696337573	-1.16714429	0.692149966	-0.19319	-0.68457	1.2345	-0.52877	-0.17879	-1.1102E-10	1	A									1
Royalblue	Fill triang	Prognathodon_overtoni_	Mosasauridae	104.719	Aquatic	-0.00283962	-0.845074077	0.112037602	1.038086606	-1.52735916	0.606733542	-0.23246	-1.2605	1.3463	-0.60521	-0.72634	-9.3644E-11	1	A									1
Royalblue	Fill triang	Halisaurus_arambourgi	Mosasauridae	106.317	Aquatic	-0.253410374	-0.822196422	-0.736001607	0.710644391	-0.339696506	0.699496999	-1.1471	-0.48537	0.85405	-0.059954	-0.1503	-1.2192E-10	1	A									1
Royalblue	Fill triang	Platecarpus_bocagei	Mosasauridae	69.489	Aquatic	-0.240466399	-0.667948808	-0.072470484	0.216022398	-0.249304032	0.746245298	-0.59716	-0.015513	0.67549	-0.068225	-0.55537	3.3658E-10	1	A									1
Royalblue	Fill square	Rhomaleosaurus_cramptoni	Plesiosauria	163.018	Aquatic	-0.780777436	-0.310567363	0.696916142	0.728366226	0.250793177	-1.458123995	-0.13098	-0.82601	-1.5629	-0.76946	-0.47225	-3.8016E-10	1	A									1
Royalblue	Fill square	Pliosaurus_kevani	Plesiosauria	391.762	Aquatic	-0.609025006	-0.448982996	-0.112303	0.926244362	0.448278151	-1.312695439	-0.72021	-0.9546	-1.3426	-0.39408	0.027376	-6.1645E-10	1	A									1
Royalblue	Fill square	Libonectes_morgani	Plesiosauria	105.633	Aquatic	-0.796025932	-0.064386737	-0.573198249	0.523316027	0.822634184	-0.743396681	-1.011	-0.12662	-1.0922	-0.31058	0.45409	5.0497E-11	1	A									1
Royalblue	Fill square	Pahasapasaurus_haasi	Plesiosauria	127.295	Aquatic	-0.044768784	-1.637237007	-0.512063306	1.424255937	-0.577037805	-0.090081097	-1.2742	-1.7201	0.43908	0.047589	-0.62203	2.9745E-10	1	A									1
Royalblue	Fill square	Luskhan_itilensis	Plesiosauria	193.717	Aquatic	-0.062864567	-0.737885656	-0.148702054	1.346794369	-1.00481147	-0.406523569	-0.42039	-1.6738	0.32722	-0.5409	-0.24744	1.8924E-10	1	A									1
Royalblue	Fill square	Dolichorhynchops_osborni	Plesiosauria	77.530	Aquatic	-0.817326331	-0.522093011	-0.650868612	1.124060034	0.775801319	-1.375684919	-1.3104	-0.97291	-1.4974	-0.33969	0.36445	-1.5532E-10	1	A									1
Royalblue	Fill square	Plesiosaurus_dolichodeirus	Plesiosauria	33.593	Aquatic	-0.589339581	0.17219137	-0.024342113	0.601276012	-0.028904178	-0.665912856	-0.23945	-0.44481	-0.62544	-0.71776	0.21566	2.1069E-10	1	A									1
Paleturquoise	Dot	Gavialis_gangenticus	Crurotarsi (S-a)	46.522	Semi-aquatic	2.168006858	0.558030784	1.391523761	-0.111817427	-0.458042636	-2.3440771	2.7252	-1.533	-1.4053	0.91921	0.15324	-5.6383E-10	2	B									2
Paleturquoise	Dot	Crocodylus_sp.	Crurotarsi (S-a)	34.472	Semi-aquatic	1.736395066	0.77062053	1.520026885	0.236158149	-0.976466137	-2.324131206	2.7688	-1.7601	-1.2095	0.18014	0.13845	3.4835E-10	2	B									2
Paleturquoise	Dot	Crocodylus_sp.	Crurotarsi (S-a)	31.845	Semi-aquatic	1.545194374	1.113531751	1.585072482	-0.002562986	-1.785522769	-1.051754048	2.9693	-1.1855	0.14528	-0.33395	0.0015039	9.0936E-11	2	B									2
Paleturquoise	Dot	Crocodylus_prorosus	Crurotarsi (S-a)	28.229	Semi-aquatic	1.430504988	1.132858166	1.657907588	-0.057408529	-1.626695091	-1.153571795	2.9462	-1.0855	-0.065876	-0.36651	-0.033785	-2.9893E-10	2	B									2
Paleturquoise	Dot	Alligator_mississippiensis	Crurotarsi (S-a)	28.891	Semi-aquatic	1.121263614	1.080780733	1.068132836	0.006615373	-1.657213604	-0.417495752	2.2911	-0.76543	0.57559	-0.47197	0.1633	-2.5319E-11	2	B									2
Paleturquoise	Dot	Sarcosuchus_imperator	Crurotarsi (S-a)	34.930	Semi-aquatic	1.226083001	-0.333246794	1.292235128	-1.177926151	0.657207944	-0.362620158	1.3243	0.51923	-0.72388	1.3625	-0.92504	2.9966E-10	2	B									2
Paleturquoise	Dot	Caiman_crocodilius	Crurotarsi (S-a)	25.660	Semi-aquatic	2.161825386	1.777183045	2.217039222	-0.587765345	-1.500907463	-1.837818383	4.1549	-0.97589	-0.66167	0.0093782	0.20809	1.2839E-10	2	B									2
Paleturquoise	Dot	Deinosuchus_sp.	Crurotarsi (S-a)	34.085	Semi-aquatic	1.701350883	0.679134999	2.062070022	-0.270183703	-1.875130268	-0.689863402	3.1376	-1.0378	0.40845	-0.09927	-0.68897	4.2816E-11	2	B									2
Paleturquoise	Dot	Stomatosuchus_inermis	Crurotarsi (S-a)	93.384	Semi-aquatic	2.780332433	0.467195012	1.132922789	-0.36082399	-1.37637224	-0.840700601	2.9138	-1.2912	0.44477	1.2098	0.034229	2.0359E-10	2	B									2
Paleturquoise	Dot	Anatosuchus_minor	Crurotarsi (S-a)	17.561	Semi-aquatic	0.422334545	0.255012653	0.968032764	-0.344760457	0.446803461	-1.213136486	1.0476	-0.09265	-1.345	0.25635	-0.21881	1.8182E-11	2	B									2
Paleturquoise	Dot	Quianosuchus_mixtus	Crurotarsi (S-a)	52.209	Semi-aquatic	0.288709368	0.904701834	0.890344781	0.192093233	0.458722455	-2.534055747	1.3568	-0.79887	-2.3721	-0.25578	0.53454	2.2083E-10	2	A									2
Paleturquoise	Dot	Parasuchus_hislopi	Crurotarsi (S-a)	43.327	Semi-aquatic	0.046438521	-1.059810948	-0.384898915	1.385113386	-1.277799192	0.250743	-0.70181	-1.6622	1.0699	-0.39085	-0.40864	-3.4004E-10	1	A									1
Paleturquoise	Dot	Volcanosuchus_statisticae	Crurotarsi (S-a)	68.567	Semi-aquatic	0.506096437	0.291748235	0.713187181	1.406855502	-2.796309159	-0.251474509	1.3869	-2.167	1.373	-1.41	-0.17596	-4.8825E-10	2	A									1
Paleturquoise	Dot	Nicrosaurus_kapffi	Crurotarsi (S-a)	61.898	Semi-aquatic	-0.245490131	-0.817813683	1.093854512	1.266603888	0.613531457	-3.288341378	0.19092	-2.1617	-3.096	-0.30368	-0.60492	4.2203E-10	1	A									1
Paleturquoise	Dot	Machaeroprosopus_mccauleyi	Crurotarsi (S-a)	58.587	Semi-aquatic	-0.10741633	0.062510732	-0.24455146	1.414304889	-1.675477588	-0.157240563	0.046848	-1.6171	0.88592	-1.1417	0.27564	2.0088E-11	1	A									1
Paleturquoise	Dot	Champsosaurus_lindoei	Crurotarsi (S-a)	19.304	Semi-aquatic	1.480425376	-0.102884264	1.401153109	-1.403523184	0.322126448	0.026756958	1.7165	0.71101	-0.2207	1.3838	-0.91224	1.9868E-10	2	B									2
Paleturquoise	Dot	Crocodylus_moreletii	Crurotarsi (S-a)	26.312	Semi-aquatic	1.24862802	0.869100815	1.463869691	0.089558423	-1.534017475	-1.03773676	2.5296	-1.1329	-0.013971	-0.3652	-0.10772	-2.6549E-11	2	B									2
Paleturquoise	Dot	Crocodylus_rhombifer	Crurotarsi (S-a)	30.929	Semi-aquatic	0.997102885	0.742500701	0.939032379	-0.18396419	-1.747067574	0.505683061	1.9001	-0.33573	1.3351	-0.36992	-0.18087	2.2199E-10	2	B									2
Paleturquoise	Dot	Crocodylus_johnstoni	Crurotarsi (S-a)	15.543	Semi-aquatic	1.241807358	0.529531445	0.669670816	-0.459447163	-0.840236227	0.129731892	1.6062	-0.11153	0.63908	0.38299	-0.0092172	1.6071E-11	2	B									2
Paleturquoise	Dot	Crocodylus_cataphractus	Crurotarsi (S-a)	26.593	Semi-aquatic	1.530563354	1.410432065	1.136806423	-0.457696237	-1.548004838	-0.280998916	2.7471	-0.36672	0.66272	-0.12425	0.34119	-5.4957E-10	2	B									2
Paleturquoise	Dot	Osteolaemus_tetraspis	Crurotarsi (S-a)	14.505	Semi-aquatic	-0.252042143	0.949930313	0.34075054	-0.89465157	0.164426637	0.717522326	0.5761	1.4168	0.23119	-0.3012	0.16173	-1.5194E-10	3	B									2
Paleturquoise	Dot	Tomistoma_schlegelii	Crurotarsi (S-a)	28.444	Semi-aquatic	1.569976148	1.055850307	1.461106512	-0.380613753	-1.63667602	-0.391826428	2.8089	-0.6092	0.58283	-0.085466	-0.092434	4.2754E-11	2	B									2
Paleturquoise	Dot	Parasuchus_bransoni	Crurotarsi (S-a)	44.081	Semi-aquatic	0.210037228	-0.998614939	-0.288598799	1.358365485	-0.76614023	-0.588896667	-0.54201	-1.8402	0.15031	-0.11849	-0.2346	6.9964E-11	1	A									1
Paleturquoise	Dot	Ebrachosuchus_neukami	Crurotarsi (S-a)	88.668	Semi-aquatic	0.111766504	-0.692938492	-0.443105528	1.567267419	-1.013985447	-0.674970097	-0.48654	-2.0009	0.23533	-0.43803	0.083543	1.6549E-10	1	A									1
Paleturquoise	Dot	Angistorhinus_grandis	Crurotarsi (S-a)	41.368	Semi-aquatic	0.222138545	-0.760060216	0.150725297	1.619609569	-0.6824333	-1.783071556	-0.042229	-2.4212	-0.89665	-0.35984	-0.13626	2.9011E-11	1	A									1
Paleturquoise	Dot	Brachysuchus_megalodon	Crurotarsi (S-a)	72.582	Semi-aquatic	0.641333805	0.216284241	0.584104732	0.982445996	-1.044239647	-1.567374473	1.1245	-1.8401	-0.58465	-0.46398	0.16903	7.6157E-11	2	A									2
Paleturquoise	Fill diamond	Basiliscus_basiliscus	Squamata (S-a)	8.230	Semi-aquatic	-0.341852638	0.78711514	0.484681619	-0.6470865	0.911287443	-0.632591571	0.47919	0.93033	-1.2585	-0.14056	0.2398	2.8285E-10	3	B									2
Paleturquoise	Fill diamond	Lanthanotus_borneensis	Squamata (S-a)	6.273	Semi-aquatic	-0.93169783	-0.547517286	0.033956253	-0.765906243	1.269185175	0.956530976	-1.0925	1.6015	-0.24276	0.23061	-0.71385	1.5573E-10	3	B									2
Paleturquoise	Fill diamond	Physignathus_cocincinus	Squamata (S-a)	7.996	Semi-aquatic	-1.119381366	0.320378978	0.059929439	-0.981260126	0.94931793	1.224646514	-0.63692	2.0688	0.060533	-0.30867	-0.26552	-1.5415E-11	3	B									2
Paleturquoise	Fill diamond	Shinisaurus_crocodilurus	Squamata (S-a)	6.624	Semi-aquatic	-0.74242678	0.743704807	0.383099112	-0.814238956	1.197396121	-0.274992722	0.08994	1.4205	-1.2189	-0.23587	0.15085	3.1454E-10	3	B									2
Paleturquoise	Fill diamond	Varanus_salvator	Squamata (S-a)	21.763	Semi-aquatic	-0.039713634	0.274429413	0.303389115	-0.208809588	0.164090544	-0.170767486	0.31738	0.28003	-0.34315	-0.090346	-0.007561	-2.6705E-10	3	B									2
Lightgreen	Fill diamond	Aspidoscelis_tigris	Squamata (T)	6.338	Terrestrial	-1.043344794	-0.068767522	-0.19856429	-0.775017968	1.25565144	0.939615557	-1.0371	1.7663	-0.23878	0.0077852	-0.24866	-8.4206E-11	3	B									2
Lightgreen	Fill diamond	Dipsosaurus_dorsalis	Squamata (T)	6.867	Terrestrial	-1.325633781	0.160956115	0.241466618	-0.846159508	1.14998421	0.807545184	-0.73308	1.8948	-0.44458	-0.40909	-0.43487	-4.9077E-11	3	B									2
Lightgreen	Fill diamond	Gerrhosaurus_major	Squamata (T)	10.819	Terrestrial	-0.896948378	0.501630001	0.12954084	-0.889807751	0.550771177	1.200403041	-0.2908	1.8294	0.29978	-0.40968	-0.16342	4.2056E-11	3	B									2
Lightgreen	Fill diamond	Heloderma_suspectum	Squamata (T)	12.591	Terrestrial	-0.696608299	-0.419231351	0.509050458	-0.769085194	0.885313479	0.73066792	-0.47717	1.343	-0.25114	0.10392	-0.89873	1.0331E-10	3	B									2
Lightgreen	Fill diamond	Leiocephalus_barahonensis	Squamata (T)	5.909	Terrestrial	-1.716851388	0.088807115	-0.196723355	-0.712847653	1.347993623	1.055031344	-1.3526	2.0685	-0.35245	-0.54005	-0.26468	-1.8833E-10	3	B									2
Lightgreen	Fill diamond	Moloch_horridus	Squamata (T)	6.048	Terrestrial	-1.902182635	0.036297776	0.096533481	-0.73356496	1.317222002	1.016570798	-1.2775	2.109	-0.46595	-0.72772	-0.53034	-4.5035E-10	3	B									2
Lightgreen	Fill diamond	Phelsuma_lineata	Squamata (T)	4.608	Terrestrial	-1.121684658	-0.500910887	0.230109006	-1.107295951	1.675647512	0.990667905	-1.1003	2.0924	-0.54574	0.28861	-0.86722	3.0135E-10	3	B									2
Lightgreen	Fill diamond	Phrynosoma_platyrhinos	Squamata (T)	5.972	Terrestrial	-1.619478435	-0.172028463	0.481179973	-0.722270391	1.333997936	0.563650114	-0.94642	1.7747	-0.83422	-0.52071	-0.80792	2.3137E-10	3	B									2
Lightgreen	Fill diamond	Rhacodactylus_auriculatus	Squamata (T)	9.412	Terrestrial	-1.235883994	0.363663834	0.254243151	-0.766182152	0.734393498	0.956018767	-0.4967	1.7778	-0.081727	-0.60637	-0.33339	9.3023E-11	3	B									2
Lightgreen	Fill diamond	Urostrophus_vautieri	Squamata (T)	5.460	Terrestrial	-1.070374519	0.029493419	0.168145204	-0.642760902	1.452094164	0.043346897	-0.72458	1.4144	-1.1161	-0.10597	-0.2597	-3.1193E-10	3	B									2
Lightgreen	Fill diamond	Varanus_acanthurus	Squamata (T)	7.333	Terrestrial	-0.703947972	0.013117842	-0.136052473	-0.904488387	1.06334775	1.066837237	-0.72506	1.7584	0.020178	0.18318	-0.22621	3.1979E-10	3	B									2
Lightgreen	Fill diamond	Varanus_komodoensis	Squamata (T)	28.036	Terrestrial	0.154568636	0.690411783	1.107629532	-0.982845906	0.503509695	-0.368040787	1.1987	0.96255	-0.85964	0.082283	-0.27531	-4.6306E-10	3	B									2
Lightgreen	Fill triang	Tyrannosaurus_rex	Theropoda	158.272	Terrestrial	0.358476769	1.791131507	1.106274987	-0.887497285	-0.329710848	-0.448862615	2.093	0.81113	-0.43528	-0.54555	0.47714	2.3509E-10	2	B									2
Lightgreen	Fill triang	Deinocheirus_mirificus	Theropoda	116.269	Terrestrial	0.892624682	0.906080956	-0.237600928	-1.151678519	0.161811944	0.997337105	0.79262	1.3186	0.80875	0.77835	0.64702	1.3672E-10	3	B									2
Lightgreen	Fill triang	Allosaurus_jimmadseni	Theropoda	106.918	Terrestrial	-0.221732545	0.997202847	-0.645989697	-0.822014286	0.27231551	1.33907714	-0.11966	1.6412	0.86174	-0.056201	0.78466	1.8774E-10	3	B									2
Lightgreen	Fill triang	Herrerasaurus_ischigualastensis	Theropoda	22.369	Terrestrial	0.465808483	1.12454733	-0.164606917	-0.91924595	1.041428197	-0.469932458	0.6598	1.0617	-0.91693	0.60754	1.0007	-5.287E-10	3	B									2
Lightgreen	Fill triang	Carnotaurus_sastrei	Theropoda	156.420	Terrestrial	-1.334813932	1.2160979	-0.514447534	-1.159625417	1.104095615	1.40557182	-0.67247	2.647	0.14959	-0.57921	0.65665	1.3715E-11	3	B									2
Lightgreen	Fill triang	Sinraptor_dongi	Theropoda	131.270	Terrestrial	-0.271519091	1.142950326	0.119848298	-1.259352877	0.64175614	0.881939171	0.44212	1.9811	0.10726	-0.046502	0.40196	3.2287E-10	3	B									2
Lightgreen	Fill triang	Lythronax_argestes	Theropoda	125.426	Terrestrial	-0.718502854	1.154882992	0.534617191	-1.426234786	0.701776986	1.017599815	0.46732	2.3408	-0.0155	-0.39983	0.012223	-1.3002E-10	3	B									2
Lightgreen	Fill triang	Abelisaurus_comahuensis	Theropoda	234.060	Terrestrial	-0.225885655	0.599036912	0.319283542	-1.195229913	0.959538507	0.541353631	0.25717	1.7395	-0.34545	0.25549	-0.010409	-2.7646E-10	3	B									2
Lightgreen	Fill triang	Dilong_paradoxus	Theropoda	29.164	Terrestrial	0.120160641	0.33229002	-0.150129853	-1.154620169	0.451534246	1.508553019	0.002129	1.7262	0.86652	0.52429	-0.0010206	-5.28E-10	3	B									2
Lightgreen	Fill triang	Tarbosaurus_bataar	Theropoda	189.821	Terrestrial	0.255076346	1.394124631	0.245845062	-1.331355116	0.155660536	0.955961078	1.0539	1.7924	0.51652	0.057841	0.52428	1.7301E-10	3	B									2
Lightgreen	Fill triang	Dromaeosaurus_albertensis	Theropoda	38.108	Terrestrial	-0.19905191	0.656182814	0.012636573	-1.032191301	0.339287486	1.247807381	0.15157	1.6903	0.62179	0.039987	0.10291	-1.5562E-10	3	B									2
Lightgreen	Fill triang	Majungasaurus_crenatissimus	Theropoda	122.438	Terrestrial	-0.907809367	0.867910536	0.065662837	-0.970456089	0.83122099	0.800074648	-0.15102	1.9317	-0.16905	-0.41947	0.20248	-6.0065E-10	3	B									2
Lightgreen	Fill triang	Ceratosaurus_sp.	Theropoda	59.737	Terrestrial	0.409928976	1.296958071	0.272300803	-1.175804312	-0.050009745	0.863485884	1.1407	1.4878	0.6002	0.07825	0.48677	1.7797E-11	3	B									2
Lightgreen	Fill triang	Acrocanthosaurus_atokensis	Theropoda	188.225	Terrestrial	-0.040686199	1.164823619	-0.204317429	-0.8761554	0.166794652	0.900362143	0.43151	1.4603	0.52478	-0.11141	0.68778	5.0026E-10	3	B									2
Lightgreen	Fill triang	Skorpiovenator_bustingorry	Theropoda	107.757	Terrestrial	-0.45077433	1.092914411	0.05134446	-1.013189408	0.620413527	0.677343423	0.27345	1.7511	-0.049676	-0.23195	0.44505	4.2425E-10	3	B									2
Paleturquoise	Fill triang	Leptoptilos_crumeniferus	Ciconiidae	77.692	Semi-aquatic	-0.675235582	-1.495593359	-1.627455644	1.281855577	0.199331734	0.604148118	-2.493	-0.82633	0.6174	0.11288	0.046152	-3.1614E-10	1	A									1
Paleturquoise	Fill triang	Ciconia_ciconia�	Ciconiidae	46.533	Semi-aquatic	-0.478463406	-1.550068669	-1.624445624	1.25074538	0.279191058	0.463705344	-2.4145	-0.91328	0.50745	0.31921	0.065956	-1.6051E-11	1	A									1
Paleturquoise	Fill triang	Micteria_cinerea	Ciconiidae	47.821	Semi-aquatic	-0.661102603	-1.553050752	-1.707465191	1.297543838	0.243209155	0.629307979	-2.5828	-0.83471	0.63422	0.17565	0.064724	-2.3874E-10	1	A									1
Paleturquoise	Fill triang	Jabiru_mycteria	Ciconiidae	65.110	Semi-aquatic	-0.360126857	-1.78013439	-1.654421007	1.394787796	0.432168146	0.120943286	-2.5096	-1.2119	0.20422	0.51489	0.034371	-1.0122E-10	1	A									1
Paleturquoise	Fill triang	Mycteria_ibis	Ciconiidae	49.448	Semi-aquatic	-0.286425202	-1.746685335	-1.839562817	1.560711067	0.199116752	0.206621752	-2.5463	-1.4006	0.4629	0.45789	0.18573	-2.0414E-11	1	A									1
Paleturquoise	Fill triang	Ciconia_nigra	Ciconiidae	45.392	Semi-aquatic	-0.353140295	-1.49419853	-1.770652465	1.343812316	0.311932181	0.263132833	-2.4079	-1.0811	0.39592	0.4046	0.27146	2.3647E-10	1	A									1
Paleturquoise	Fill triang	Leptoptilos_dubius	Ciconiidae	69.340	Semi-aquatic	-0.497854811	-1.875304104	-1.389801085	1.323839384	0.223607622	0.423914479	-2.441	-1.0857	0.46813	0.33677	-0.30677	-9.1771E-11	1	A									1
Paleturquoise	Fill square	Ardea_herodias	Ardeidae	36.864	Semi-aquatic	-0.500750314	-1.14778921	-1.625604831	1.10685492	0.383030837	0.322841076	-2.2012	-0.70512	0.3175	0.2277	0.34944	2.2392E-10	1	A									1
Paleturquoise	Fill square	Ardea_goliath	Ardeidae	46.467	Semi-aquatic	-0.221875905	-1.933359148	-1.622005582	1.258147107	0.612283444	0.135488757	-2.5248	-1.13	0.13563	0.78228	-0.074338	-5.3768E-10	1	A									1
Paleturquoise	Fill square	Butorides_striatus	Ardeidae	20.358	Semi-aquatic	-0.496253255	-1.371366116	-1.62445348	1.113960058	0.631159851	0.159081825	-2.3592	-0.75508	0.059808	0.40947	0.2421	6.0178E-10	1	A									1
Paleturquoise	Fill square	Ardeola_speciosa	Ardeidae	18.603	Semi-aquatic	-0.559570303	-1.168534489	-1.313422773	0.991868648	0.37087365	0.307646164	-2.0248	-0.61111	0.22983	0.15434	0.10061	-1.0789E-10	1	A									1
Paleturquoise	Fill square	Ardeola_ralloides	Ardeidae	20.278	Semi-aquatic	-0.421753377	-1.240845044	-1.537770506	1.133763085	0.257240306	0.359638978	-2.1308	-0.8057	0.41967	0.24798	0.22866	2.7343E-10	1	A									1
Paleturquoise	Fill square	Botaurus_stellaris	Ardeidae	25.526	Semi-aquatic	-0.387809645	-1.141283332	-1.344144519	0.87976147	0.333042164	0.454381499	-1.9321	-0.53096	0.40177	0.30025	0.12973	-6.5245E-10	1	A									1
Paleturquoise	Fill square	Ardea_purpurea	Ardeidae	30.724	Semi-aquatic	-0.101318228	-1.745636179	-1.776856237	1.295546506	0.382862358	0.280925376	-2.4258	-1.1684	0.43145	0.73479	0.1445	4.2941E-10	1	A									1
Paleturquoise	Fill square	Egretta_gularis	Ardeidae	22.800	Semi-aquatic	-0.364118672	-1.389154631	-1.519580786	1.191512487	0.102725758	0.497073463	-2.1546	-0.90809	0.62815	0.26972	0.099206	3.4901E-11	1	A									1
Paleturquoise	Fill square	Egretta_alba	Ardeidae	30.708	Semi-aquatic	-0.226778868	-1.556953087	-1.836218287	1.231610632	0.383542163	0.403850467	-2.4353	-0.97595	0.50155	0.60133	0.26368	1.2516E-10	1	A									1
Paleturquoise	Fill square	Bubulcus_ibis	Ardeidae	21.197	Semi-aquatic	-0.775388216	-0.815170117	-1.262288785	0.855141158	0.198802929	0.617157503	-1.8944	-0.27029	0.48916	-0.17701	0.18977	-8.8652E-11	1	A									1
Paleturquoise	Fill square	Egretta_garzetta�	Ardeidae	24.308	Semi-aquatic	-0.462400896	-1.318836291	-1.699622078	1.236204249	0.397469965	0.234576111	-2.3297	-0.89506	0.27671	0.30431	0.32109	9.6997E-11	1	A									1
Orange	Fill triang	Suchomimus_tenerensis	Spinosauridae	166.880	?	-0.128138238	-0.176489829	-0.820153177	0.188562558	0.273730702	0.423601405	-0.83518	0.14742	0.2981	0.19148	0.39253	-9.6985E-11	1	A									1
Orange	Fill triang	Baryonyx_walkeri	Spinosauridae	152.487	?	0.001240584	0.501164303	-0.8084508	0.262890655	0.162817863	-0.172358173	-0.30933	-0.039895	-0.087183	-0.051627	0.96693	1.9393E-10	1	A									2
Crimson	Star	Spinosaurus_aegyptiacus	Spinosauridae	248.781	?	-0.702575085	-0.232382447	-0.331326573	0.904273786	0.607208771	-1.354687521	-0.8238	-0.81032	-1.4467	-0.4339	0.32263	1.3549E-10	1	A									1
<colwidths 191 80 80 80 80 80 80 80 80 80 80 80 80 80 80 134 98 76 80 80 80 80 80 80 80 80 >
